# Supplementary material for: Low Salivary Amylase Gene (AMY1) Copy Number Is Associated with Obesity and Gut Prevotella Abundance in Mexican Children and Adults
Source: Nutrients. 2018 Nov 1;10(11):1607. doi: 10.3390/nu10111607 (PMC6266693; doi:10.3390/nu10111607)
Supplement: Supplementary file 1 [file nutrients-10-01607-s001.zip]

Archive with 20 entries (17 files):
- nutrients-367488-supplementary/
- nutrients-367488-supplementary/Fig S1. Correlations of Prevotella_Enterobacteria abundances with AMY1 CN.pdf
- __MACOSX/
- __MACOSX/nutrients-367488-supplementary/
- __MACOSX/nutrients-367488-supplementary/._Fig S1. Correlations of Prevotella_Enterobacteria abundances with AMY1 CN.pdf
- nutrients-367488-supplementary/Table S1. CNVs and assay designs used to test associations.docx
- __MACOSX/nutrients-367488-supplementary/._Table S1. CNVs and assay designs used to test associations.docx
- nutrients-367488-supplementary/Table S2. Clinical, anthropometric and biochemical parameters of the study population.docx
- __MACOSX/nutrients-367488-supplementary/._Table S2. Clinical, anthropometric and biochemical parameters of the study population.docx
- nutrients-367488-supplementary/Table S3. Association of 11q11 (OR4P4:OR4S2:OR4C6) and 1p21.1 (AMY1) copy number with biochemical parameters in Mexican children stratified by nutritional status.docx
- __MACOSX/nutrients-367488-supplementary/._Table S3. Association of 11q11 (OR4P4:OR4S2:OR4C6) and 1p21.1 (AMY1) copy number with biochemical parameters in Mexican children stratified by nutritional status.docx
- nutrients-367488-supplementary/Table S4. Association of 11q11 and 1p21.1 copy number with biochemical parameters in Mexican adults stratified by nutritional status.docx
- __MACOSX/nutrients-367488-supplementary/._Table S4. Association of 11q11 and 1p21.1 copy number with biochemical parameters in Mexican adults stratified by nutritional status.docx
- nutrients-367488-supplementary/Table S5. Correlations of AMY1A CN with relative abundances of gut microbiota at the genus level in Mexican children and adults.docx
- __MACOSX/nutrients-367488-supplementary/._Table S5. Correlations of AMY1A CN with relative abundances of gut microbiota at the genus level in Mexican children and adults.docx
- nutrients-367488-supplementary/Table S6. Comparison of normalized Prevotellaceae and Enterobactericiae abundances in Mexican individuals with low and high AMY1 copy numbers.docx
- __MACOSX/nutrients-367488-supplementary/._Table S6. Comparison of normalized Prevotellaceae and Enterobactericiae abundances in Mexican individuals with low and high AMY1 copy numbers.docx
- nutrients-367488-supplementary/Table S7. Comparison of energy and dietary carbohydrate intake in Mexican individuals with low and high AMY1 copy numbers.docx
- __MACOSX/nutrients-367488-supplementary/._Table S7. Comparison of energy and dietary carbohydrate intake in Mexican individuals with low and high AMY1 copy numbers.docx
- __MACOSX/._nutrients-367488-supplementary
